# Supplementary material for: Co-Treatment of Erythroid Cells from β-Thalassemia Patients with CRISPR-Cas9-Based β039-Globin Gene Editing and Induction of Fetal Hemoglobin
Source: Genes (Basel). 2022 Sep 26;13(10):1727. doi: 10.3390/genes13101727 (PMC9601852; doi:10.3390/genes13101727)
Supplement: Supplementary file 1 [file genes-13-01727-s001.zip]

Archive with 1 entries (1 files):
- genes-1846681-supplementary.pdf
